# Supplementary material for: The highly buffered Arabidopsis immune signaling network conceals the functions of its components
Source: PLoS Genet. 2017 May 4;13(5):e1006639. doi: 10.1371/journal.pgen.1006639 (PMC5417422; doi:10.1371/journal.pgen.1006639)
Supplement: S1 Data — They are in pmol/g dry weight. U.Q., under quantification limit. (TXT) [file pgen.1006639.s001.txt]

SampleName	JEPS.0h.rep1	jEPS.0h.rep1	JePS.0h.rep1	JEpS.0h.rep1	JEPs.0h.rep1	jePS.0h.rep1	jEpS.0h.rep1	jEPs.0h.rep1	JepS.0h.rep1	JePs.0h.rep1	JEps.0h.rep1	jepS.0h.rep1	jePs.0h.rep1	jEps.0h.rep1	Jeps.0h.rep1	jeps.0h.rep1	fls2.0h.rep1	JEPS.1h.rep1	jEPS.1h.rep1	JePS.1h.rep1	JEpS.1h.rep1	JEPs.1h.rep1	jePS.1h.rep1	jEpS.1h.rep1	jEPs.1h.rep1	JepS.1h.rep1	JePs.1h.rep1	JEps.1h.rep1	jepS.1h.rep1	jePs.1h.rep1	jEps.1h.rep1	Jeps.1h.rep1	jeps.1h.rep1	fls2.1h.rep1	JEPS.2h.rep1	jEPS.2h.rep1	JePS.2h.rep1	JEpS.2h.rep1	JEPs.2h.rep1	jePS.2h.rep1	jEpS.2h.rep1	jEPs.2h.rep1	JepS.2h.rep1	JePs.2h.rep1	JEps.2h.rep1	jepS.2h.rep1	jePs.2h.rep1	jEps.2h.rep1	Jeps.2h.rep1
AnalysisBatch	1	1	1	1	1	1	1	1	1	1	1	1	1	1	1	1	1	1	1	1	1	1	1	1	1	1	1	1	1	1	1	1	1	1	1	1	1	1	1	1	1	1	1	1	1	1	1	1	1
AnalysisNo.	1	2	3	4	5	6	7	8	9	10	11	12	13	14	15	16	17	18	19	20	21	22	23	24	25	26	27	28	29	30	31	32	33	34	35	36	37	38	39	40	41	42	43	44	45	46	47	48	49
tZ	33.618	48.105	25.223	37.042	35.571	67.548	44.978	53.689	25.995	32.991	41.866	38.772	36.003	49.123	46.701	55.960	41.157	41.137	23.300	21.273	24.097	21.993	24.115	24.781	31.913	21.623	21.063	18.757	23.740	24.520	21.359	23.396	41.675	21.613	29.935	15.001	17.220	14.234	17.750	35.826	39.164	23.467	17.142	13.652	17.219	22.815	18.239	21.522	29.675
tZR	32.961	38.580	24.053	41.112	30.454	63.548	56.725	53.427	36.598	33.393	31.294	59.827	67.171	63.153	49.971	55.934	33.299	48.471	55.025	31.785	63.603	55.572	47.687	55.605	46.506	37.609	38.258	61.784	60.239	57.658	77.577	50.879	61.319	28.448	12.863	15.335	14.974	14.008	16.717	23.194	26.568	18.770	20.373	14.567	20.619	34.246	26.849	24.630	31.893
tZRPs	400.315	520.681	326.102	613.782	466.687	790.434	584.909	636.013	483.843	486.636	461.205	806.370	789.169	707.046	688.401	756.321	481.396	275.277	338.024	266.059	350.779	279.690	396.671	256.952	225.162	228.841	265.211	286.015	342.614	433.598	320.756	294.544	399.752	233.526	136.961	184.498	194.742	153.688	217.900	263.549	291.711	190.606	234.036	165.641	227.050	397.001	333.281	232.842	344.157
cZ	2.540	3.372	3.035	1.885	2.493	3.067	2.599	2.876	1.477	2.610	3.357	1.738	1.727	2.145	2.845	3.058	3.972	4.799	2.763	4.315	2.641	2.800	2.590	2.478	4.009	2.659	2.434	2.146	3.147	2.343	2.106	2.722	3.303	3.292	3.073	1.943	2.297	1.565	1.492	3.807	3.397	1.989	1.642	1.660	1.353	2.016	1.961	2.059	3.013
cZR	7.558	6.284	8.233	7.137	7.368	6.775	7.158	6.702	4.909	7.977	4.934	5.285	6.117	4.463	5.215	5.798	7.945	9.659	7.766	9.600	7.991	10.763	8.980	9.674	9.675	9.192	8.745	8.953	11.709	8.611	11.824	6.711	9.795	7.466	3.671	5.111	5.145	3.448	4.034	6.995	6.045	3.647	3.922	3.410	3.687	5.673	5.228	4.880	4.492
cZRPs	35.854	30.971	35.246	31.124	28.233	37.282	26.496	31.399	23.815	27.177	25.500	28.869	34.378	23.923	29.063	30.435	33.752	33.399	41.562	44.024	32.163	43.292	40.918	29.177	29.444	42.683	40.879	30.802	37.016	44.334	30.202	33.605	45.405	35.780	19.326	26.251	26.655	20.479	20.042	29.184	27.474	20.177	25.998	21.077	21.164	36.014	32.978	23.281	31.579
DZ	U.Q.	0.508	U.Q.	U.Q.	U.Q.	0.725	0.592	0.766	0.435	0.882	0.931	U.Q.	0.623	0.733	0.724	0.980	0.757	0.943	U.Q.	0.506	0.464	U.Q.	0.509	U.Q.	U.Q.	0.555	0.547	U.Q.	0.470	0.503	0.232	0.775	1.296	U.Q.	1.195	U.Q.	U.Q.	U.Q.	U.Q.	U.Q.	U.Q.	0.459	0.345	U.Q.	U.Q.	U.Q.	U.Q.	U.Q.	U.Q.
DZR	0.514	0.272	0.211	0.573	0.305	0.432	0.656	0.502	0.659	0.445	0.334	0.714	0.838	0.384	0.517	0.692	0.273	0.880	0.819	0.777	0.903	0.985	0.804	0.850	0.521	0.872	0.790	0.911	0.940	1.042	1.102	0.772	1.310	0.393	0.529	0.306	0.346	0.312	0.489	0.544	0.629	0.307	0.696	0.453	0.584	0.633	0.637	0.642	0.938
DZRPs	9.582	U.Q.	U.Q.	U.Q.	4.738	10.061	6.181	6.411	U.Q.	4.682	4.664	U.Q.	9.737	9.706	10.448	U.Q.	U.Q.	U.Q.	3.100	U.Q.	U.Q.	4.797	U.Q.	4.537	U.Q.	4.502	U.Q.	U.Q.	3.711	11.278	4.871	6.072	8.619	4.181	U.Q.	U.Q.	4.958	U.Q.	3.693	4.842	3.755	U.Q.	U.Q.	8.617	6.247	9.453	7.196	5.499	7.152
iP	5.857	14.088	5.374	7.177	7.491	19.629	10.328	15.815	4.488	6.699	8.839	7.309	6.579	12.130	10.770	15.974	11.992	6.589	6.957	3.936	4.766	4.910	4.917	6.496	9.163	3.680	3.540	3.201	5.061	4.390	5.324	4.586	8.748	3.808	2.412	2.321	1.695	1.942	2.081	3.986	4.566	3.425	2.197	1.634	1.964	2.343	2.246	3.308	4.209
iPR	3.513	4.412	1.225	2.870	1.344	3.273	5.567	4.835	3.217	2.396	1.374	4.282	6.729	4.547	3.239	3.515	2.402	1.122	1.332	1.165	1.510	1.347	1.094	2.129	1.232	0.810	1.023	0.893	1.435	1.024	2.018	0.982	1.328	0.778	0.348	0.429	0.384	0.294	0.338	0.619	0.479	U.Q.	0.392	0.291	0.319	0.530	0.522	0.382	0.565
iPRPs	402.906	475.047	314.959	433.292	459.512	653.186	513.829	537.133	367.758	404.463	423.760	499.491	498.978	579.725	453.200	573.893	435.828	282.953	399.085	295.840	374.807	330.048	389.260	370.909	295.415	196.875	242.485	272.481	393.137	384.760	421.017	268.157	429.559	240.253	72.953	158.309	92.195	68.612	75.465	127.639	108.027	101.108	117.109	86.760	90.887	132.829	152.383	114.115	117.450
tZ7G	804.297	674.571	581.319	863.611	896.454	744.858	870.875	873.336	615.101	759.455	695.048	755.435	720.979	988.343	728.758	728.687	827.296	736.584	727.012	615.938	844.627	883.091	673.571	752.402	764.739	622.319	767.054	702.522	776.043	671.630	902.294	657.704	624.243	700.137	629.772	646.671	538.521	745.194	924.867	563.856	802.072	767.556	649.243	596.536	838.648	809.886	698.934	995.706	766.396
tZ9G	692.792	557.740	512.170	808.817	777.468	760.951	765.848	782.010	592.225	732.662	697.304	725.957	726.683	948.761	713.111	704.482	739.843	741.765	650.226	538.651	792.672	842.087	655.305	598.059	665.693	598.850	772.868	649.383	743.075	649.310	825.310	687.387	619.157	643.994	610.714	530.540	534.338	661.296	890.849	579.081	763.825	643.186	614.020	566.063	831.139	810.988	684.874	871.060	756.211
tZOG	100.045	87.291	117.925	100.476	113.514	101.457	96.744	106.662	87.870	115.368	118.711	89.869	97.411	115.335	107.342	90.870	117.320	122.467	99.144	105.072	109.821	125.465	81.005	84.417	109.553	91.020	120.052	111.854	94.869	95.359	112.119	100.692	88.187	106.870	104.847	91.281	119.808	106.546	132.116	89.815	116.969	101.182	100.578	95.920	129.255	96.008	94.805	126.373	108.808
cZOG	12.020	13.905	14.493	10.254	11.593	11.883	11.303	12.529	9.121	10.719	10.617	9.161	8.674	10.771	9.057	9.599	13.412	12.604	10.459	13.197	10.416	10.799	8.958	9.940	13.876	9.567	9.579	8.973	10.022	7.815	9.966	7.989	9.609	11.447	10.018	12.353	11.841	11.364	10.464	11.754	12.305	10.110	10.161	8.463	9.352	8.639	9.326	12.170	9.426
tZROG	21.606	19.165	14.266	18.445	22.591	22.916	30.740	23.650	16.193	20.108	21.354	24.171	19.426	24.083	18.038	24.506	21.908	20.993	20.063	16.220	19.680	22.401	19.514	23.718	22.198	17.178	18.518	17.416	24.445	21.389	25.581	15.330	23.575	17.244	18.553	18.637	14.060	17.779	22.073	20.881	30.267	18.712	18.944	15.621	20.638	22.576	20.880	29.332	21.010
cZROG	17.166	16.808	21.488	12.666	17.727	15.838	18.890	17.712	12.768	15.725	14.768	14.731	12.098	14.337	10.833	15.728	16.704	18.453	15.499	22.341	14.225	16.440	15.966	18.168	21.351	14.184	13.907	13.477	19.402	13.852	18.373	10.786	16.104	15.244	14.230	19.839	19.113	15.006	14.672	20.682	19.459	17.407	16.036	15.030	13.302	15.053	17.666	19.537	14.122
tZRPsOG	3.283	2.581	2.276	1.192	1.888	3.066	1.481	1.787	2.127	1.865	2.694	3.224	2.655	1.934	2.502	2.139	1.902	1.568	2.310	1.325	2.142	1.736	1.179	1.589	2.189	1.368	1.390	1.775	1.926	2.540	1.987	U.Q.	2.234	1.466	2.837	2.412	1.526	U.Q.	1.628	2.001	3.384	2.003	2.079	1.500	U.Q.	1.336	1.010	2.063	0.971
cZRPsOG	1.704	1.767	2.057	0.457	0.568	0.390	0.654	U.Q.	U.Q.	U.Q.	0.570	U.Q.	U.Q.	U.Q.	0.118	0.181	0.483	1.146	0.299	0.342	0.448	0.258	0.253	0.283	0.712	0.630	U.Q.	0.329	U.Q.	U.Q.	U.Q.	U.Q.	U.Q.	U.Q.	1.894	U.Q.	0.541	0.352	U.Q.	0.818	1.403	0.749	U.Q.	U.Q.	U.Q.	0.664	0.467	0.471	U.Q.
DZ9G	2.126	1.698	2.045	2.440	2.531	2.607	2.452	2.245	2.201	2.972	2.343	2.792	2.779	2.636	2.902	3.054	2.377	2.487	2.349	2.233	2.857	2.940	2.277	2.342	2.107	2.659	2.965	2.114	2.913	2.742	2.196	2.872	2.579	2.130	2.220	1.782	2.484	2.375	2.932	2.176	2.470	1.855	2.760	2.100	2.730	3.023	2.504	2.902	3.270
iP7G	681.424	617.673	468.220	652.239	832.696	548.266	802.431	740.388	474.187	571.712	611.061	600.030	557.961	722.762	494.050	594.933	606.938	662.617	584.911	510.843	674.954	757.247	503.289	701.639	740.434	460.260	505.026	550.969	643.605	498.850	806.156	467.152	560.573	553.029	551.309	632.252	412.208	657.071	671.016	545.168	756.648	631.970	523.591	463.144	625.818	537.207	563.213	822.875	541.371
iP9G	62.249	56.052	41.350	59.613	73.376	50.181	72.596	66.010	44.033	52.180	54.636	53.751	47.741	64.363	44.108	51.477	54.348	59.682	50.128	44.007	61.710	68.079	42.859	59.636	64.369	41.685	43.721	46.844	53.621	41.525	70.377	39.103	47.770	49.214	50.736	52.445	34.856	57.846	59.279	46.513	64.829	53.507	46.700	40.419	56.866	44.430	46.111	72.932	48.378
IAA	116536.504	27870.025	59880.278	50492.678	54090.632	13410.804	22853.451	18090.101	102244.002	121819.675	53680.741	16767.304	11794.680	8567.138	37846.074	33025.783	100691.691	53750.518	12521.511	20267.322	19640.419	20038.467	10150.402	13222.141	43742.795	79148.033	40771.995	18260.465	8093.338	8352.601	8142.537	53538.799	59315.740	47991.060	26223.340	5323.819	9579.418	9602.407	14520.294	13598.781	26483.632	9067.243	33572.292	16800.351	12795.925	6793.015	6168.009	11641.533	210358.085
IAAla	U.Q.	U.Q.	U.Q.	U.Q.	U.Q.	U.Q.	U.Q.	U.Q.	U.Q.	U.Q.	U.Q.	U.Q.	U.Q.	U.Q.	U.Q.	U.Q.	U.Q.	U.Q.	U.Q.	U.Q.	U.Q.	U.Q.	U.Q.	U.Q.	U.Q.	U.Q.	U.Q.	U.Q.	U.Q.	U.Q.	U.Q.	U.Q.	U.Q.	U.Q.	U.Q.	U.Q.	U.Q.	U.Q.	U.Q.	U.Q.	U.Q.	U.Q.	U.Q.	U.Q.	U.Q.	U.Q.	U.Q.	U.Q.	U.Q.
IAIle	U.Q.	U.Q.	U.Q.	U.Q.	U.Q.	U.Q.	U.Q.	U.Q.	U.Q.	U.Q.	U.Q.	U.Q.	U.Q.	U.Q.	U.Q.	U.Q.	U.Q.	U.Q.	U.Q.	U.Q.	U.Q.	U.Q.	U.Q.	U.Q.	U.Q.	U.Q.	U.Q.	U.Q.	U.Q.	U.Q.	U.Q.	U.Q.	U.Q.	U.Q.	U.Q.	U.Q.	U.Q.	U.Q.	U.Q.	U.Q.	U.Q.	U.Q.	U.Q.	U.Q.	U.Q.	U.Q.	13.070	U.Q.	U.Q.
IALeu	U.Q.	U.Q.	U.Q.	U.Q.	U.Q.	U.Q.	U.Q.	U.Q.	U.Q.	U.Q.	U.Q.	U.Q.	U.Q.	U.Q.	U.Q.	U.Q.	U.Q.	U.Q.	U.Q.	U.Q.	U.Q.	U.Q.	U.Q.	U.Q.	U.Q.	U.Q.	U.Q.	U.Q.	U.Q.	U.Q.	U.Q.	U.Q.	U.Q.	U.Q.	U.Q.	U.Q.	U.Q.	U.Q.	U.Q.	U.Q.	U.Q.	U.Q.	U.Q.	U.Q.	U.Q.	U.Q.	U.Q.	U.Q.	U.Q.
IAAsp	6626.637	U.Q.	14477.586	5384.094	U.Q.	4474.094	U.Q.	5441.751	4763.826	6247.088	2678.986	3938.729	6704.382	U.Q.	4064.939	6976.418	U.Q.	1657.119	3174.731	11994.673	3394.781	4249.393	7662.347	3869.306	U.Q.	5102.513	5222.110	3474.510	3491.843	4322.806	3674.663	U.Q.	U.Q.	3481.281	3384.584	U.Q.	12150.926	3310.035	5022.175	7564.671	U.Q.	221.167	5049.576	4687.388	3831.047	4134.254	5376.214	4286.578	3639.737
IATrp	U.Q.	U.Q.	U.Q.	U.Q.	U.Q.	U.Q.	U.Q.	U.Q.	U.Q.	U.Q.	U.Q.	U.Q.	U.Q.	U.Q.	U.Q.	U.Q.	U.Q.	U.Q.	U.Q.	U.Q.	U.Q.	U.Q.	U.Q.	U.Q.	U.Q.	U.Q.	U.Q.	U.Q.	U.Q.	U.Q.	U.Q.	U.Q.	U.Q.	U.Q.	U.Q.	U.Q.	U.Q.	U.Q.	U.Q.	U.Q.	U.Q.	U.Q.	U.Q.	U.Q.	U.Q.	U.Q.	U.Q.	U.Q.	U.Q.
IAPhe	U.Q.	U.Q.	589.701	U.Q.	U.Q.	U.Q.	176.734	U.Q.	31.741	U.Q.	204.675	U.Q.	U.Q.	U.Q.	U.Q.	U.Q.	U.Q.	U.Q.	U.Q.	U.Q.	U.Q.	U.Q.	U.Q.	U.Q.	U.Q.	U.Q.	107.453	U.Q.	U.Q.	U.Q.	U.Q.	U.Q.	U.Q.	U.Q.	U.Q.	U.Q.	U.Q.	U.Q.	U.Q.	U.Q.	U.Q.	U.Q.	U.Q.	U.Q.	U.Q.	U.Q.	U.Q.	U.Q.	U.Q.
GA1	U.Q.	U.Q.	U.Q.	U.Q.	U.Q.	U.Q.	U.Q.	U.Q.	U.Q.	U.Q.	U.Q.	U.Q.	U.Q.	U.Q.	U.Q.	U.Q.	U.Q.	U.Q.	U.Q.	U.Q.	U.Q.	U.Q.	U.Q.	U.Q.	U.Q.	U.Q.	U.Q.	U.Q.	U.Q.	U.Q.	U.Q.	U.Q.	U.Q.	U.Q.	U.Q.	U.Q.	U.Q.	U.Q.	U.Q.	U.Q.	U.Q.	U.Q.	U.Q.	U.Q.	U.Q.	U.Q.	U.Q.	U.Q.	U.Q.
GA4	65.697	U.Q.	U.Q.	U.Q.	U.Q.	U.Q.	1.715	5.685	12.325	3.266	U.Q.	6.581	U.Q.	U.Q.	U.Q.	U.Q.	U.Q.	U.Q.	12.810	3.909	U.Q.	7.657	U.Q.	U.Q.	12.372	2.351	U.Q.	U.Q.	22.142	U.Q.	U.Q.	U.Q.	U.Q.	19.881	U.Q.	U.Q.	11.515	4.159	11.659	U.Q.	U.Q.	U.Q.	U.Q.	8.366	U.Q.	5.942	U.Q.	U.Q.	U.Q.
GA7	U.Q.	U.Q.	U.Q.	U.Q.	U.Q.	U.Q.	U.Q.	U.Q.	U.Q.	U.Q.	U.Q.	U.Q.	U.Q.	U.Q.	U.Q.	U.Q.	U.Q.	U.Q.	U.Q.	U.Q.	U.Q.	U.Q.	U.Q.	U.Q.	U.Q.	U.Q.	U.Q.	U.Q.	U.Q.	U.Q.	U.Q.	U.Q.	U.Q.	U.Q.	U.Q.	U.Q.	U.Q.	U.Q.	U.Q.	U.Q.	U.Q.	U.Q.	U.Q.	U.Q.	U.Q.	U.Q.	U.Q.	U.Q.	U.Q.
GA8	U.Q.	U.Q.	U.Q.	U.Q.	U.Q.	U.Q.	U.Q.	U.Q.	4.944	U.Q.	U.Q.	U.Q.	U.Q.	U.Q.	U.Q.	U.Q.	4.312	U.Q.	U.Q.	U.Q.	U.Q.	U.Q.	U.Q.	U.Q.	U.Q.	U.Q.	U.Q.	U.Q.	U.Q.	U.Q.	U.Q.	U.Q.	U.Q.	U.Q.	U.Q.	U.Q.	U.Q.	U.Q.	U.Q.	U.Q.	U.Q.	U.Q.	U.Q.	U.Q.	U.Q.	U.Q.	U.Q.	U.Q.	U.Q.
GA9	56.181	U.Q.	221.666	132.189	48.460	279.359	88.954	71.724	60.633	103.620	U.Q.	57.494	46.748	113.317	145.450	130.482	176.623	47.144	U.Q.	57.826	54.271	64.892	58.766	89.858	136.922	211.494	U.Q.	U.Q.	U.Q.	U.Q.	U.Q.	U.Q.	138.374	U.Q.	U.Q.	U.Q.	U.Q.	U.Q.	U.Q.	U.Q.	U.Q.	U.Q.	U.Q.	U.Q.	U.Q.	U.Q.	U.Q.	63.454	U.Q.
GA12	4836.704	6186.285	6517.279	6061.122	4909.322	9473.960	6293.625	5573.019	3761.772	4881.218	6209.130	4604.533	4522.383	7413.858	5596.699	4998.092	5636.640	6219.007	5542.575	4138.482	5460.433	5349.235	3462.928	4582.770	4268.078	3778.971	4295.203	3804.865	4059.296	3370.222	4053.947	3659.017	4024.684	4888.708	6697.887	4526.574	3577.864	4687.124	3719.287	4483.729	5863.693	6138.997	3924.252	3393.442	3872.051	3918.807	3337.278	4300.145	5206.980
GA19	12.442	11.256	13.123	14.503	11.798	13.859	10.985	12.708	13.965	13.107	12.092	12.382	12.535	12.827	12.204	10.729	13.467	11.821	10.911	13.194	12.443	14.350	10.514	10.124	12.029	11.869	11.879	10.433	11.786	10.580	11.183	10.757	11.125	13.003	12.235	11.718	11.867	12.993	12.489	11.019	11.054	11.955	12.646	10.418	11.698	11.671	11.172	12.211	14.562
GA20	4.359	3.619	5.405	5.308	5.785	5.086	5.208	5.530	5.162	6.121	6.834	5.384	6.083	7.716	7.115	6.358	5.316	5.039	4.391	8.071	5.576	6.649	5.702	5.161	5.228	5.144	6.677	5.684	5.215	6.261	5.131	6.296	4.277	6.860	8.895	6.448	6.637	7.237	5.625	9.013	5.096	5.587	5.177	6.722	6.688	5.857	5.588	6.299	7.870
GA24	38.282	55.598	50.309	46.552	41.235	65.275	38.424	47.567	44.982	51.391	43.362	41.939	37.102	40.509	47.610	47.916	50.935	39.333	31.597	32.941	17.025	15.885	28.862	34.477	41.045	45.603	33.417	25.117	27.378	20.180	23.239	34.253	35.122	31.523	28.934	26.516	26.008	24.612	26.384	34.010	39.140	28.866	34.360	25.838	25.118	24.799	25.863	31.184	45.021
GA44	3.859	3.640	5.377	3.391	3.195	6.758	3.106	3.559	3.956	U.Q.	U.Q.	5.363	7.591	1.914	3.813	4.228	3.753	U.Q.	2.811	5.693	5.306	3.297	5.391	U.Q.	4.606	5.833	6.827	4.404	4.422	7.264	4.868	U.Q.	4.421	4.032	U.Q.	3.714	2.513	3.945	3.843	9.385	U.Q.	5.471	4.820	4.753	U.Q.	4.501	5.755	2.861	4.537
GA53	16.452	20.815	17.079	24.473	17.217	30.152	18.989	22.753	17.074	17.171	18.169	18.381	20.381	22.671	23.252	19.299	21.410	16.942	18.840	16.247	19.539	15.957	15.007	14.238	17.577	14.247	17.064	13.714	14.734	12.926	13.423	18.451	16.735	17.040	13.188	13.899	10.819	13.862	11.843	16.363	17.097	14.547	12.725	9.952	13.309	16.814	11.613	15.517	13.560
ABA	172.588	146.120	179.592	137.451	129.010	313.930	152.109	167.226	230.410	261.123	106.084	222.198	223.153	119.960	208.770	248.690	212.564	63.011	60.005	93.552	295.731	56.596	72.008	78.407	61.312	96.062	95.951	67.686	92.120	78.144	453.033	48.728	54.559	44.129	27.018	202.510	375.444	41.568	37.279	51.237	343.646	20.134	91.770	106.303	87.297	85.032	80.798	32.965	71.669
SA	190498.814	183684.163	1188924.272	71922.149	44875.277	266906.198	47695.596	46853.908	117328.807	43213.075	44860.304	41359.241	46350.725	27099.039	45677.121	33192.154	172265.345	144470.931	79583.676	497972.824	68348.524	38196.633	101582.229	34146.191	35829.823	52847.878	56560.486	39119.682	42575.189	46794.764	25084.365	35856.840	27839.821	120896.168	125287.369	97438.335	412995.663	70801.127	45061.153	231840.735	46541.900	43672.040	55494.207	51251.526	56075.111	57909.784	36098.947	30985.267	83951.723
JA	222.949	94.167	322.376	266.395	252.769	78.850	22.417	92.606	356.080	331.725	338.078	159.181	210.199	130.370	616.395	46.143	353.285	40024.904	579.905	49625.044	39850.022	41779.845	822.014	135.083	76.699	44096.406	33993.419	28973.646	720.478	1889.662	769.489	28055.232	U.Q.	21392.166	20676.555	2768.818	15885.919	15553.746	11382.545	47.524	U.Q.	217.829	12741.914	21512.989	9587.717	519.778	332.596	61.119	9101.339
[truncated: 308 more columns]
