# Supplementary material for: The highly buffered Arabidopsis immune signaling network conceals the functions of its components
Source: PLoS Genet. 2017 May 4;13(5):e1006639. doi: 10.1371/journal.pgen.1006639 (PMC5417422; doi:10.1371/journal.pgen.1006639)
Supplement: S2 Text — (ZIP) [file pgen.1006639.s003.zip]

Archive with 12 entries (12 files):
- S2Text.Infiltration.Schedules.v2/RNA_seq_001_01_#1.txt
- S2Text.Infiltration.Schedules.v2/RNA_seq_001_02_#1.txt
- S2Text.Infiltration.Schedules.v2/RNA_seq_001_03_#1.txt
- S2Text.Infiltration.Schedules.v2/RNA_seq_001_04_#1.txt
- S2Text.Infiltration.Schedules.v2/RNA_seq_002_01_#2.txt
- S2Text.Infiltration.Schedules.v2/RNA_seq_002_02_#2.txt
- S2Text.Infiltration.Schedules.v2/RNA_seq_002_03_#2.txt
- S2Text.Infiltration.Schedules.v2/RNA_seq_002_04_#2.txt
- S2Text.Infiltration.Schedules.v2/RNA_seq_003_01_#3.txt
- S2Text.Infiltration.Schedules.v2/RNA_seq_003_02_#3.txt
- S2Text.Infiltration.Schedules.v2/RNA_seq_003_03_#3.txt
- S2Text.Infiltration.Schedules.v2/RNA_seq_003_04_#3.txt
