# Supplementary material for: The highly buffered Arabidopsis immune signaling network conceals the functions of its components
Source: PLoS Genet. 2017 May 4;13(5):e1006639. doi: 10.1371/journal.pgen.1006639 (PMC5417422; doi:10.1371/journal.pgen.1006639)
Supplement: S2 Text — (ZIP) [file pgen.1006639.s003.zip › S2Text.Infiltration.Schedules.v2/RNA_seq_001_01_#1.txt]

RNA_seq_001_01_#1
==============================================================
Aim: For RNA_seq & Hormone measurements
==============================================================
Genotypes					Record for processes
-----------					--------------------
Col-0(CS60000)(4/7/09)				suspended    11/03/10(Wed)(H2O)
dde2-2(4/8/09)					planted      11/07/10(Sun)
ein2-1(4/8/09)					thinned      11/15/10(Mon)
pad4-1(4/7/09)					treated      12/08/10(Wed, 31days)
sid2-2(4/7/09)					
dde2-2/ein2-1(4/7/09)				
dde2-2/pad4-1(4/7/09)				(twice autoclaved soil)
dde2-2/sid2-2(4/7/09)				(fertilizer: 2.5g)
ein2-1/pad4-1(4/7/09)				Before thin, water without fertilizer
ein2-1/sid2-2(4/8/09)				After  thin, water with 0.5 g/l fertilizer
pad4-1/sid2-2(4/7/09)
dde2-2/ein2-1/pad4-1(4/7/09)
dde2-2/ein2-1/sid2-2(4/8/09)
dde2-2/pad4-1/sid2-2(4/8/09)
ein2-1/pad4-1/sid2-2(4/7/09)
dde2-2/ein2-1/pad4-1/sid2-2(quad)(4/8/09)
fls2(SAIL_691C4)(7/20/08)
==============================================================
==============				=============================
Plant position				Chamber position: 110-106-101
==============				=============================
pot1
dde2/sid2 		(quad) 			dde2
Col 			pad4 			dde2/pad4
ein2 			fls2 			dde2/pad4/sid2

pot2
dde2/ein2/sid2 		ein2/sid2 		dde2/ein2
ein2/pad4 		dde2/ein2/pad4 		sid2
ein2/pad4/sid2 		quad 			pad4/sid2

===========================
Infiltration time
===========================
---------------------------------------------------------------------------------------------------
                         0h      1h       2h      3h      5h      9h      18h    
---------------------------------------------------------------------------------------------------
dde2/sid2		11:18	14:20	13:36	12:19	11:32	10:23	16:02
---------------------------------------------------------------------------------------------------
quad			
---------------------------------------------------------------------------------------------------
dde2            	11:18	14:23	13:38	12:22	11:35	10:26	16:06
---------------------------------------------------------------------------------------------------
Col               	11:19	14:26	13:40	12:25	11:38	10:29	16:11
---------------------------------------------------------------------------------------------------
pad4			11:19	14:28	13:43	12:28	11:41	10:33	16:35
---------------------------------------------------------------------------------------------------
dde2/pad4		11:19	14:30	13:47	12:31	11:45	10:37	16:38
---------------------------------------------------------------------------------------------------
ein2			11:20	14:32	13:50	12:34	11:48	10:41	16:41
---------------------------------------------------------------------------------------------------
fls2			11:20	14:34	13:52	12:37	11:51	10:45	16:44
---------------------------------------------------------------------------------------------------
dde2/pad4/sid2		11:21	14:36	13:55	12:39	11:54	10:48	16:48
---------------------------------------------------------------------------------------------------
dde2/ein2/sid2		11:21	14:38	13:58	12:41	11:56	10:51	16:50
---------------------------------------------------------------------------------------------------
ein2/sid2		11:21	14:41	14:00	12:43	11:58	10:54	16:51
---------------------------------------------------------------------------------------------------
dde2/ein2		11:22	14:44	14:02	12:45	12:00	10:57	16:52
---------------------------------------------------------------------------------------------------
ein2/pad4		11:22	14:47	14:03	12:47	12:02	10:59	16:54
---------------------------------------------------------------------------------------------------
dde2/ein2/pad4		11:23	14:50	14:04	12:49	12:05	11:01	16:56
---------------------------------------------------------------------------------------------------
sid2			11:23	14:52	14:06	12:51	12:07	11:03	17:02
---------------------------------------------------------------------------------------------------
ein2/pad4/sid2		11:24	14:54	14:08	12:53	12:09	11:06	17:10
---------------------------------------------------------------------------------------------------
quad			11:25	14:56	14:10	12:56	12:11	11:08	17:15
---------------------------------------------------------------------------------------------------
pad4/sid2		11:25	14:58	14:12	12:59	12:13	11:10	17:17
---------------------------------------------------------------------------------------------------
*Treatment
1 uM flg22(H2O)
Samples: 3 leaves/plant

============	============
Pot position	Pot position
============	============
--------------	--------------
--    3h    --	--    0h    --
--------------	--------------
--    5h    --	--    0h    --
--------------	--------------
--    9h    --	--    2h    --
--------------	--------------
--   18h    --	--    1h    --
--------------	--------------
