# Supplementary material for: The highly buffered Arabidopsis immune signaling network conceals the functions of its components
Source: PLoS Genet. 2017 May 4;13(5):e1006639. doi: 10.1371/journal.pgen.1006639 (PMC5417422; doi:10.1371/journal.pgen.1006639)
Supplement: S2 Text — (ZIP) [file pgen.1006639.s003.zip › S2Text.Infiltration.Schedules.v2/RNA_seq_001_02_#1.txt]

RNA_seq_001_02_#1
==============================================================
Aim: For RNA_seq & Hormone measurements
==============================================================
Genotypes					Record for processes
-----------					--------------------
Col-0(CS60000)(4/7/09)				suspended    11/05/10(Fri)(H2O)
dde2-2(4/8/09)					planted      11/09/10(Tue)
ein2-1(4/8/09)					thinned      11/17/10(Wed)
pad4-1(4/7/09)					treated      12/10/10(Fri, 31days)
sid2-2(4/7/09)					
dde2-2/ein2-1(4/7/09)				
dde2-2/pad4-1(4/7/09)				(twice autoclaved soil)
dde2-2/sid2-2(4/7/09)				(fertilizer: 2.5g)
ein2-1/pad4-1(4/7/09)				Before thin, water without fertilizer
ein2-1/sid2-2(4/8/09)				After  thin, water with 0.5 g/l fertilizer
pad4-1/sid2-2(4/7/09)
dde2-2/ein2-1/pad4-1(4/7/09)
dde2-2/ein2-1/sid2-2(4/8/09)
dde2-2/pad4-1/sid2-2(4/8/09)
ein2-1/pad4-1/sid2-2(4/7/09)
dde2-2/ein2-1/pad4-1/sid2-2(quad)(4/8/09)
fls2(SAIL_691C4)(7/20/08)
==============================================================
==============				=============================
Plant position				Chamber position: 110-106-101
==============				=============================
pot1
quad 			dde2/sid2 			dde2/ein2/pad4
dde2/ein2 		dde2/pad4/sid2 			ein2/sid2
dde2 			dde2/pad4 			sid2

pot2
(quad) 			ein2/pad4 			fls2
ein2 			pad4/sid2 			ein2/pad4/sid2
Col 			pad4 				dde2/ein2/sid2

===========================
Infiltration time
===========================
---------------------------------------------------------------------------------------------------
                          0h     1h       2h      3h      5h      9h      18h    
---------------------------------------------------------------------------------------------------	quad			10:52	15:00	13:56	12:28	11:14	09:10	16:50
---------------------------------------------------------------------------------------------------
dde2/sid2		10:52	15:03	13:57	12:31	11:18	09:43	16:53
---------------------------------------------------------------------------------------------------
dde2/ein2/pad4		10:53	15:07	13:58	12:35	11:21	09:46	16:55
---------------------------------------------------------------------------------------------------
dde2/ein2 		10:53	15:10	14:00	12:39	11:25	09:49	17:15
---------------------------------------------------------------------------------------------------
dde2/pad4/sid2		10:54	15:13	14:04	12:43	11:28	09:53	17:20
---------------------------------------------------------------------------------------------------
ein2/sid2		10:55	15:15	14:08	12:47	11:33	09:58	17:26
---------------------------------------------------------------------------------------------------
dde2 			10:56	15:18	14:13	12:50	11:38	10:04	17:32
---------------------------------------------------------------------------------------------------
dde2/pad4		10:57	15:20	14:17	12:53	11:41	10:07	17:35
---------------------------------------------------------------------------------------------------
sid2			10:58	15:23	14:20	12:56	11:45	10:11	17:37
---------------------------------------------------------------------------------------------------
quad 						
---------------------------------------------------------------------------------------------------
ein2/pad4		10:59	15:33	14:24	12:59	11:55	10:22	17:40
---------------------------------------------------------------------------------------------------
fls2			10:59	15:38	14:27	13:04	11:59	10:25	17:45
---------------------------------------------------------------------------------------------------
ein2 			11:00	15:44	14:30	13:07	12:03	10:28	17:50
---------------------------------------------------------------------------------------------------
pad4/sid2		11:01	15:46	14:33	13:10	12:08	10:31	17:53
---------------------------------------------------------------------------------------------------
ein2/pad4/sid2		11:01	15:49	14:37	13:13	12:11	10:35	17:55
---------------------------------------------------------------------------------------------------
Col 			11:02	15:52	14:40	13:16	12:14	10:38	17:57
---------------------------------------------------------------------------------------------------
pad4			11:03	15:55	14:44	13:18	12:17	10:41	17:59
---------------------------------------------------------------------------------------------------
dde2/ein2/sid2		11:03	15:57	14:47	13:21	12:21	10:45	18:02
---------------------------------------------------------------------------------------------------
*Treatment
1 uM flg22(H2O)
Samples: 3 leaves/plant

============	============
Pot position	Pot position
============	============
--------------	--------------
--    9h    --	--    0h    --
--------------	--------------
--    5h    --	--    0h    --
--------------	--------------
--    3h    --	--    2h    --
--------------	--------------
--   18h    --	--    1h    --
--------------	--------------
