# Supplementary material for: The highly buffered Arabidopsis immune signaling network conceals the functions of its components
Source: PLoS Genet. 2017 May 4;13(5):e1006639. doi: 10.1371/journal.pgen.1006639 (PMC5417422; doi:10.1371/journal.pgen.1006639)
Supplement: S2 Text — (ZIP) [file pgen.1006639.s003.zip › S2Text.Infiltration.Schedules.v2/RNA_seq_001_03_#1.txt]

RNA_seq_001_03_#1
==============================================================
Aim: For RNA_seq & Hormone measurements
==============================================================
Genotypes					Record for processes
-----------					--------------------
Col-0(CS60000)(4/7/09)				suspended    11/03/10(Wed)(H2O)
dde2-2(4/8/09)					planted      11/14/10(Sun)
ein2-1(4/8/09)					thinned      11/22/10(Mon)
pad4-1(4/7/09)					treated      12/15/10(Wed, 31days)
sid2-2(4/7/09)					
dde2-2/ein2-1(4/7/09)				
dde2-2/pad4-1(4/7/09)				(twice autoclaved soil)
dde2-2/sid2-2(4/7/09)				(fertilizer: 2.5g)
ein2-1/pad4-1(4/7/09)				Before thin, water without fertilizer
ein2-1/sid2-2(4/8/09)				After  thin, water with 0.5 g/l fertilizer
pad4-1/sid2-2(4/7/09)
dde2-2/ein2-1/pad4-1(4/7/09)
dde2-2/ein2-1/sid2-2(4/8/09)
dde2-2/pad4-1/sid2-2(4/8/09)
ein2-1/pad4-1/sid2-2(4/7/09)
dde2-2/ein2-1/pad4-1/sid2-2(quad)(4/8/09)
fls2(SAIL_691C4)(7/20/08)
==============================================================
==============				=============================
Plant position				Chamber position: 110-106-101
==============				=============================
pot1
pad4 			dde2/pad4/sid2 		ein2/pad4
dde2/pad4 		ein2/sid2 		dde2/sid2
pad4/sid2 		ein2 			dde2

pot2
ein2/pad4/sid2 		sid2 			quad
dde2/ein2/sid2 		Col 			(quad)
dde2/ein2/pad4 		dde2/ein2 		fls2

===========================
Infiltration time
===========================
---------------------------------------------------------------------------------------------------
                          0h     1h       2h      3h      5h      9h      18h    
---------------------------------------------------------------------------------------------------
pad4			10:50	15:13	14:25	12:23	11:06	09:48	17:44
---------------------------------------------------------------------------------------------------
dde2/pad4/sid2		10:50	15:15	14:27	12:27	11:09	09:51	17:47
---------------------------------------------------------------------------------------------------
ein2/pad4		10:50	15:17	14:29	12:30	11:12	09:53	17:50
---------------------------------------------------------------------------------------------------
dde2/pad4		10:51	15:19	14:31	12:34	11:15	09:56	17:53
---------------------------------------------------------------------------------------------------
ein2/sid2		10:51	15:22	14:33	12:37	11:18	09:59	17:56
---------------------------------------------------------------------------------------------------
dde2/sid2		10:52	15:25	14:35	12:39	11:21	10:02	17:59
---------------------------------------------------------------------------------------------------
pad4/sid2		10:52	15:27	14:38	12:42	11:25	10:05	18:01
---------------------------------------------------------------------------------------------------
ein2			10:53	15:33	14:41	12:45	11:28	10:08	18:04
---------------------------------------------------------------------------------------------------
dde2			10:53	15:36	14:44	12:48	11:31	10:11	18:07
---------------------------------------------------------------------------------------------------
ein2/pad4/sid2		10:54	15:41	14:46	12:56	11:36	10:15	18:10
---------------------------------------------------------------------------------------------------
sid2			10:54	15:44	14:48	12:59	11:39	10:18	18:14
---------------------------------------------------------------------------------------------------
quad			10:55	15:47	14:50	13:02	11:43	10:22	18:17
---------------------------------------------------------------------------------------------------
dde2/ein2/sid2		10:56	15:51	14:52	13:05	11:47	10:26	18:20
---------------------------------------------------------------------------------------------------
Col			10:57	15:54	14:56	13:08	11:50	10:30	18:23
---------------------------------------------------------------------------------------------------
quad
---------------------------------------------------------------------------------------------------
dde2/ein2/pad4		10:58	16:01	15:02	13:10	11:53	10:36	18:25
---------------------------------------------------------------------------------------------------
dde2/ein2		10:59	16:03	15:05	13:12	11:57	10:38	18:28
---------------------------------------------------------------------------------------------------
fls2			11:00	16:05	15:07	13:15	12:00	10:10	18:30
---------------------------------------------------------------------------------------------------
*Treatment
1 uM flg22(H2O)
Samples: 3 leaves/plant

============	============
Pot position	Pot position
============	============
--------------	--------------
--    9h    --	--    2h    --
--------------	--------------
--    5h    --	--    0h    --
--------------	--------------
--    3h    --	--    0h    --
--------------	--------------
--   18h    --	--    1h    --
--------------	--------------
