# Supplementary material for: The highly buffered Arabidopsis immune signaling network conceals the functions of its components
Source: PLoS Genet. 2017 May 4;13(5):e1006639. doi: 10.1371/journal.pgen.1006639 (PMC5417422; doi:10.1371/journal.pgen.1006639)
Supplement: S2 Text — (ZIP) [file pgen.1006639.s003.zip › S2Text.Infiltration.Schedules.v2/RNA_seq_001_04_#1.txt]

RNA_seq_001_04_#1
==============================================================
Aim: For RNA_seq & Hormone measurements
==============================================================
Genotypes					Record for processes
-----------					--------------------
Col-0(CS60000)(4/7/09)				suspended    11/12/10(Fri)(H2O)
dde2-2(4/8/09)					planted      11/16/10(Tue)
ein2-1(4/8/09)					thinned      11/24/10(Wed)
pad4-1(4/7/09)					treated      12/18/10(Sat, 32days)
sid2-2(4/7/09)					
dde2-2/ein2-1(4/7/09)				
dde2-2/pad4-1(4/7/09)				(twice autoclaved soil)
dde2-2/sid2-2(4/7/09)				(fertilizer: 2.5g)
ein2-1/pad4-1(4/7/09)				Before thin, water without fertilizer
ein2-1/sid2-2(4/8/09)				After  thin, water with 0.5 g/l fertilizer
pad4-1/sid2-2(4/7/09)
dde2-2/ein2-1/pad4-1(4/7/09)
dde2-2/ein2-1/sid2-2(4/8/09)
dde2-2/pad4-1/sid2-2(4/8/09)
ein2-1/pad4-1/sid2-2(4/7/09)
dde2-2/ein2-1/pad4-1/sid2-2(quad)(4/8/09)
fls2(SAIL_691C4)(7/20/08)
==============================================================
==============				=============================
Plant position				Chamber position: 110-106-101
==============				=============================
pot1
ein2/pad4/sid2 		ein2 			dde2/sid2
quad 			dde2/pad4/sid2 		dde2/ein2/pad4
pad4/sid2 		pad4 			dde2/ein2/sid2

pot2
(quad) 			dde2/ein2 		fls2
ein2/pad4 		sid2 			Col
dde2 			ein2/sid2 		dde2/pad4			

===========================
Infiltration time
===========================
---------------------------------------------------------------------------------------------------
                         0h      1h       2h     3h      5h      9h       18h    
---------------------------------------------------------------------------------------------------	ein2/pad4/sid2		11:25	15:43	14:38	13:01	11:50	10:16	17:56
---------------------------------------------------------------------------------------------------
ein2			11:26	15:46	14:41	13:04	11:53	10:20	18:00
---------------------------------------------------------------------------------------------------
dde2/sid2		11:27	15:48	14:45	13:07	11:56	10:23	18:03
---------------------------------------------------------------------------------------------------
quad			11:28	15:51	14:48	13:11	11:58	10:17	18:07
---------------------------------------------------------------------------------------------------
dde2/pad4/sid2		11:29	15:54	14:52	13:16	12:01	10:32	18:11
---------------------------------------------------------------------------------------------------
dde2/ein2/pad4		11:30	15:58	14:55	13:21	12:05	10:37	18:16
---------------------------------------------------------------------------------------------------
pad4/sid2		11:31	16:03	14:58	13:26	12:09	10:41	18:21
---------------------------------------------------------------------------------------------------
pad4			11:32	16:06	15:03	13:28	12:12	10:46	18:27
---------------------------------------------------------------------------------------------------
dde2/ein2/sid2		11:33	16:15	15:06	13:30	12:16	10:51	18:32
---------------------------------------------------------------------------------------------------
quad
---------------------------------------------------------------------------------------------------
dde2/ein2		11:34	16:22	15:09	13:32	12:19	10:57	18:40
---------------------------------------------------------------------------------------------------
fls2			11:34	16:25	15:12	13:36	12:22	11:00	18:45
---------------------------------------------------------------------------------------------------
ein2/pad4		11:35	16:28	15:16	13:40	12:26	11:03	18:50
---------------------------------------------------------------------------------------------------
sid2			11:35	16:34	15:20	13:43	12:29	11:05	18:54
---------------------------------------------------------------------------------------------------
Col			11:36	16:39	15:24	13:47	12:32	11:07	18:58
---------------------------------------------------------------------------------------------------
dde2			11:36	16:47	15:28	13:50	12:35	11:10	19:02
---------------------------------------------------------------------------------------------------
ein2/sid2		11:37	16:56	15:32	13:54	12:40	11:15	19:05
---------------------------------------------------------------------------------------------------
dde2/pad4		11:37	17:11	15:35	13:59	12:43	11:20	19:08
---------------------------------------------------------------------------------------------------
*Treatment
1 uM flg22(H2O)
Samples: 3 leaves/plant

============	============
Pot position	Pot position
============	============
--------------	--------------
--    9h    --	--    2h    --
--------------	--------------
--    5h    --	--    0h    --
--------------	--------------
--    3h    --	--    0h    --
--------------	--------------
--   18h    --	--    1h    --
--------------	--------------
