# Supplementary material for: The highly buffered Arabidopsis immune signaling network conceals the functions of its components
Source: PLoS Genet. 2017 May 4;13(5):e1006639. doi: 10.1371/journal.pgen.1006639 (PMC5417422; doi:10.1371/journal.pgen.1006639)
Supplement: S2 Text — (ZIP) [file pgen.1006639.s003.zip › S2Text.Infiltration.Schedules.v2/RNA_seq_002_01_#2.txt]

RNA_seq_002_01_#2
==============================================================
Aim: For RNA_seq & Hormone measurements
==============================================================
Genotypes					Record for processes
-----------					--------------------
Col-0(CS60000)(4/7/09)				suspended    12/01/10(Wed)(H2O)
dde2-2(4/8/09)					planted      12/05/10(Sun)
ein2-1(4/8/09)					thinned      12/13/10(Mon)
pad4-1(4/7/09)					treated      01/05/10(Wed, 31days)
sid2-2(4/7/09)					
dde2-2/ein2-1(4/7/09)				
dde2-2/pad4-1(4/7/09)				(twice autoclaved soil)
dde2-2/sid2-2(4/7/09)				(fertilizer: 2.5g)
ein2-1/pad4-1(4/7/09)				Before thin, water without fertilizer
ein2-1/sid2-2(4/8/09)				After  thin, water with 0.5 g/l fertilizer
pad4-1/sid2-2(4/7/09)
dde2-2/ein2-1/pad4-1(4/7/09)
dde2-2/ein2-1/sid2-2(4/8/09)
dde2-2/pad4-1/sid2-2(4/8/09)
ein2-1/pad4-1/sid2-2(4/7/09)
dde2-2/ein2-1/pad4-1/sid2-2(quad)(4/8/09)
fls2(SAIL_691C4)(7/20/08)
==============================================================
==============				=============================
Plant position				Chamber position: 110-106-101
==============				=============================
pot1
dde2/pad4 		dde2/sid2 		pad4
Col 			(quad) 			dde2/ein2/sid2
ein2/pad4 		quad 			dde2/pad4/sid2

pot2
ein2/sid2 		ein2/pad4/sid2 		sid2
dde2/ein2/pad4 		ein2 			fls2
pad4/sid2 		dde2 			dde2/ein2

===========================
Infiltration time
===========================
---------------------------------------------------------------------------------------------------
                         0h      1h       2h      3h     5h       9h      18h    
---------------------------------------------------------------------------------------------------
dde2/pad4		11:24	14:54	14:03	12:42	11:45	10:26	16:54
---------------------------------------------------------------------------------------------------
dde2/sid2		11:25	14:56	14:06	12:45	11:48	10:30	16:58
---------------------------------------------------------------------------------------------------
pad4			11:26	14:58	14:08	12:48	11:51	10:35	17:02
---------------------------------------------------------------------------------------------------
Col               	11:27	15:00	14:10	12:50	11:54	10:42	17:05
---------------------------------------------------------------------------------------------------
quad
---------------------------------------------------------------------------------------------------
dde2/ein2/sid2		11:29	15:02	14:13	12:55	11:58	10:46	17:08
---------------------------------------------------------------------------------------------------
ein2/pad4		11:29	15:04	14:17	12:57	12:00	10:47	17:10
---------------------------------------------------------------------------------------------------
quad			11:30	15:06	14:18	13:00	12:03	10:50	17:13
---------------------------------------------------------------------------------------------------
dde2/pad4/sid2		11:30	15:08	14:20	13:02	12:06	10:54	17:16
---------------------------------------------------------------------------------------------------
ein2/sid2		11:31	15:14	14:25	13:08	12:13	10:59	17:23
---------------------------------------------------------------------------------------------------
ein2/pad4/sid2		11:32	15:17	14:28	13:11	12:15	11:01	17:27
---------------------------------------------------------------------------------------------------
sid2			11:33	15:19	14:30	13:14	12:17	11:04	17:30
---------------------------------------------------------------------------------------------------
dde2/ein2/pad4		11:33	15:21	14:32	13:16	12:19	11:07	17:33
---------------------------------------------------------------------------------------------------
ein2			11:34	15:24	14:34	13:19	12:22	11:09	17:37
---------------------------------------------------------------------------------------------------
fls2			11:34	15:26	14:36	13:22	12:25	11:11	17:39
---------------------------------------------------------------------------------------------------
pad4/sid2		11:35	15:28	14:39	13:24	12:29	11:13	17:41
---------------------------------------------------------------------------------------------------
dde2			11:35	15:30	14:41	13:26	12:32	11:16	17:43
---------------------------------------------------------------------------------------------------
dde2/ein2		11:36	15:31	14:43	13:29	12:36	11:20	17:45
---------------------------------------------------------------------------------------------------
*Treatment
1 uM flg22(H2O)
Samples: 3 leaves/plant

============	============
Pot position	Pot position
============	============
--------------	--------------
--    9h    --	--    2h    --
--------------	--------------
--    5h    --	--    0h    --
--------------	--------------
--    3h    --	--    0h    --
--------------	--------------
--   18h    --	--    1h    --
--------------	--------------
