# Supplementary material for: The highly buffered Arabidopsis immune signaling network conceals the functions of its components
Source: PLoS Genet. 2017 May 4;13(5):e1006639. doi: 10.1371/journal.pgen.1006639 (PMC5417422; doi:10.1371/journal.pgen.1006639)
Supplement: S2 Text — (ZIP) [file pgen.1006639.s003.zip › S2Text.Infiltration.Schedules.v2/RNA_seq_002_02_#2.txt]

RNA_seq_002_02_#2
==============================================================
Aim: For RNA_seq & Hormone measurements
==============================================================
Genotypes					Record for processes
-----------					--------------------
Col-0(CS60000)(4/7/09)				suspended    12/03/10(Fri)(H2O)
dde2-2(4/8/09)					planted      12/08/10(Tue)
ein2-1(4/8/09)					thinned      12/16/10(Wed)
pad4-1(4/7/09)					treated      01/08/10(Sat, 32days)
sid2-2(4/7/09)					
dde2-2/ein2-1(4/7/09)				
dde2-2/pad4-1(4/7/09)				(twice autoclaved soil)
dde2-2/sid2-2(4/7/09)				(fertilizer: 2.5g)
ein2-1/pad4-1(4/7/09)				Before thin, water without fertilizer
ein2-1/sid2-2(4/8/09)				After  thin, water with 0.5 g/l fertilizer
pad4-1/sid2-2(4/7/09)
dde2-2/ein2-1/pad4-1(4/7/09)
dde2-2/ein2-1/sid2-2(4/8/09)
dde2-2/pad4-1/sid2-2(4/8/09)
ein2-1/pad4-1/sid2-2(4/7/09)
dde2-2/ein2-1/pad4-1/sid2-2(quad)(4/8/09)
fls2(SAIL_691C4)(7/20/08)
==============================================================
==============				=============================
Plant position				Chamber position: 110-106-101
==============				=============================
pot1
dde2/sid2 		Col 			dde2/pad4
ein2/pad4/sid2 		fls2			pad4/sid2
ein2/sid2 		sid2 			dde2

pot2
pad4 			(quad) 			quad
dde2/ein2 		dde2/pad4/sid2 		dde2/ein2/sid2
ein2 			dde2/ein2/pad4 		ein2/pad4

===========================
Infiltration time
===========================
---------------------------------------------------------------------------------------------------
                          0h     1h       2h      3h     5h       9h      18h    
---------------------------------------------------------------------------------------------------	dde2/sid2		11:20	14:52	14:08	12:56	11:50	10:14	17:19
---------------------------------------------------------------------------------------------------
Col			11:20	14:55	14:10	13:00	11:53	10:17	17:24
---------------------------------------------------------------------------------------------------
dde2/pad4		11:21	14:58	14:11	13:03	11:57	10:20	17:28
---------------------------------------------------------------------------------------------------
ein2/pad4/sid2 		11:22	15:00	14:12	13:06	12:00	10:22	17:32
---------------------------------------------------------------------------------------------------
fls2			11:23	15:02	14:14	13:10	12:04	10:25	17:37
---------------------------------------------------------------------------------------------------
pad4/sid2		11:24	15:04	14:17	13:13	12:07	10:29	17:42
---------------------------------------------------------------------------------------------------
ein2/sid2		11:25	15:06	14:20	13:17	12:11	10:33	17:48
---------------------------------------------------------------------------------------------------
sid2			11:25	15:08	14:22	13:20	12:16	10:38	17:52
---------------------------------------------------------------------------------------------------
dde2			11:26	15:10	14:25	13:25	12:20	10:42	17:56
---------------------------------------------------------------------------------------------------
pad4			11:27	15:19	14:30	13:33	12:28	10:50	18:06
---------------------------------------------------------------------------------------------------
quad 						
---------------------------------------------------------------------------------------------------
quad			11:28	15:21	14:32	13:37	12:31	10:53	18:08
---------------------------------------------------------------------------------------------------
dde2/ein2		11:29	15:24	14:35	13:41	12:34	10:56	18:10
---------------------------------------------------------------------------------------------------
dde2/pad4/sid2		11:30	15:26	14:37	13:45	12:37	10:59	18:13
---------------------------------------------------------------------------------------------------
dde2/ein2/sid2		11:31	15:27	14:39	13:48	12:40	11:03	18:16
---------------------------------------------------------------------------------------------------
ein2			11:31	15:29	14:40	13:51	12:42	11:06	18:19
---------------------------------------------------------------------------------------------------
dde2/ein2/pad4		11:32	15:31	14:42	13:55	12:45	11:10	18:22
---------------------------------------------------------------------------------------------------
ein2/pad4		11:33	15:33	14:44	13:58	12:48	11:14	18:25
---------------------------------------------------------------------------------------------------
*Treatment
1 uM flg22(H2O)
Samples: 3 leaves/plant

============	============
Pot position	Pot position
============	============
--------------	--------------
--    9h    --	--    2h    --
--------------	--------------
--    5h    --	--    0h    --
--------------	--------------
--    3h    --	--    0h    --
--------------	--------------
--   18h    --	--    1h    --
--------------	--------------
