# Supplementary material for: The highly buffered Arabidopsis immune signaling network conceals the functions of its components
Source: PLoS Genet. 2017 May 4;13(5):e1006639. doi: 10.1371/journal.pgen.1006639 (PMC5417422; doi:10.1371/journal.pgen.1006639)
Supplement: S2 Text — (ZIP) [file pgen.1006639.s003.zip › S2Text.Infiltration.Schedules.v2/RNA_seq_002_03_#2.txt]

RNA_seq_002_03_#2
==============================================================
Aim: For RNA_seq & Hormone measurements
==============================================================
Genotypes					Record for processes
-----------					--------------------
Col-0(CS60000)(4/7/09)				suspended    12/08/10(Wed)(H2O)
dde2-2(4/8/09)					planted      12/12/10(Sun)
ein2-1(4/8/09)					thinned      12/20/10(Mon)
pad4-1(4/7/09)					treated      01/13/11(Thu, 32days)
sid2-2(4/7/09)					
dde2-2/ein2-1(4/7/09)				
dde2-2/pad4-1(4/7/09)				(twice autoclaved soil)
dde2-2/sid2-2(4/7/09)				(fertilizer: 2.5g)
ein2-1/pad4-1(4/7/09)				Before thin, water without fertilizer
ein2-1/sid2-2(4/8/09)				After  thin, water with 0.5 g/l fertilizer
pad4-1/sid2-2(4/7/09)
dde2-2/ein2-1/pad4-1(4/7/09)
dde2-2/ein2-1/sid2-2(4/8/09)
dde2-2/pad4-1/sid2-2(4/8/09)
ein2-1/pad4-1/sid2-2(4/7/09)
dde2-2/ein2-1/pad4-1/sid2-2(quad)(4/8/09)
fls2(SAIL_691C4)(7/20/08)
==============================================================
==============				=============================
Plant position				Chamber position: 110-106-101
==============				=============================
pot1
Col 			dde2/ein2/sid2 			dde2/pad4/sid2
ein2/pad4 		dde2/ein2/pad4 			dde2/ein2
sid2 			quad		 		(quad)

pot2
ein2/pad4/sid2 		dde2 				ein2/sid2
fls2 			pad4 				dde2/pad4
pad4/sid2 		ein2 				dde2/sid2

===========================
Infiltration time
===========================
---------------------------------------------------------------------------------------------------
                          0h     1h       2h      3h      5h     9h      18h 
---------------------------------------------------------------------------------------------------
Col			11:20	15:16	14:26	13:24	11:49	10:12	17:33
---------------------------------------------------------------------------------------------------
dde2/ein2/sid2		11:21	15:18	14:28	13:27	11:52	10:16	17:39
---------------------------------------------------------------------------------------------------
dde2/pad4/sid2		11:22	15:20	14:30	13:30	11:55	10:20	17:43
---------------------------------------------------------------------------------------------------
ein2/pad4		11:23	15:23	14:33	13:32	11:59	10:24	17:46
---------------------------------------------------------------------------------------------------
dde2/ein2/pad4		11:23	15:26	14:35	13:35	12:03	10:28	17:50
---------------------------------------------------------------------------------------------------
dde2/ein2		11:24	15:29	14:38	13:39	12:06	10:32	17:54
---------------------------------------------------------------------------------------------------
sid2			11:24	15:33	14:40	13:42	12:10	10:35	17:58
---------------------------------------------------------------------------------------------------
quad			11:25	15:36	14:43	13:46	12:13	10:38	18:01
---------------------------------------------------------------------------------------------------
quad
---------------------------------------------------------------------------------------------------
ein2/pad4/sid2		11:26	15:44	14:48	13:54	12:20	10:45	18:10
---------------------------------------------------------------------------------------------------
dde2			11:27	15:47	14:50	13:57	12:23	10:48	18:15
---------------------------------------------------------------------------------------------------
ein2/sid2		11:28	15:50	14:52	14:00	12:26	10:51	18:20
---------------------------------------------------------------------------------------------------
fls2			11:29	15:53	14:55	14:04	12:30	10:55	18:24
---------------------------------------------------------------------------------------------------
pad4			11:30	15:56	14:57	14:07	12:33	10:58	18:28
---------------------------------------------------------------------------------------------------
dde2/pad4		11:31	15:59	15:00	14:10	12:36	11:03	18:30
---------------------------------------------------------------------------------------------------
pad4/sid2		11:32	16:02	15:03	14:13	12:40	11:07	18:33
---------------------------------------------------------------------------------------------------
ein2			11:33	16:04	15:06	14:16	12:44	11:11	18:36
---------------------------------------------------------------------------------------------------
dde2/sid2		11:34	16:06	15:10	14:19	12:48	11:15	18:39
---------------------------------------------------------------------------------------------------
*Treatment
1 uM flg22(H2O)
Samples: 3 leaves/plant

============	============
Pot position	Pot position
============	============
--------------	--------------
--    9h    --	--    2h    --
--------------	--------------
--    5h    --	--    0h    --
--------------	--------------
--    3h    --	--    0h    --
--------------	--------------
--   18h    --	--    1h    --
--------------	--------------
