# Supplementary material for: The highly buffered Arabidopsis immune signaling network conceals the functions of its components
Source: PLoS Genet. 2017 May 4;13(5):e1006639. doi: 10.1371/journal.pgen.1006639 (PMC5417422; doi:10.1371/journal.pgen.1006639)
Supplement: S2 Text — (ZIP) [file pgen.1006639.s003.zip › S2Text.Infiltration.Schedules.v2/RNA_seq_002_04_#2.txt]

RNA_seq_002_04_#2
==============================================================
Aim: For RNA_seq & Hormone measurements
==============================================================
Genotypes					Record for processes
-----------					--------------------
Col-0(CS60000)(4/7/09)				suspended    12/10/10(Fri)(H2O)
dde2-2(4/8/09)					planted      12/14/10(Tue)
ein2-1(4/8/09)					thinned      12/22/10(Wed)
pad4-1(4/7/09)					treated      01/15/11(Sat, 32days)
sid2-2(4/7/09)					
dde2-2/ein2-1(4/7/09)				
dde2-2/pad4-1(4/7/09)				(twice autoclaved soil)
dde2-2/sid2-2(4/7/09)				(fertilizer: 2.5g)
ein2-1/pad4-1(4/7/09)				Before thin, water without fertilizer
ein2-1/sid2-2(4/8/09)				After  thin, water with 0.5 g/l fertilizer
pad4-1/sid2-2(4/7/09)
dde2-2/ein2-1/pad4-1(4/7/09)
dde2-2/ein2-1/sid2-2(4/8/09)
dde2-2/pad4-1/sid2-2(4/8/09)
ein2-1/pad4-1/sid2-2(4/7/09)
dde2-2/ein2-1/pad4-1/sid2-2(quad)(4/8/09)
fls2(SAIL_691C4)(7/20/08)
==============================================================
==============				=============================
Plant position				Chamber position: 110-106-101
==============				=============================
pot1
ein2 			dde2/sid2 			dde2
dde2/ein2/sid2 		ein2/pad4/sid2 			Col
pad4/sid2 		quad 				(quad)

pot2
dde2/ein2/pad4 		ein2/sid2 			dde2/pad4
dde2/ein2 		dde2/pad4/sid2 			fls2
sid2 			pad4 				ein2/pad4			

===========================
Infiltration time
===========================
---------------------------------------------------------------------------------------------------
                          0h      1h      2h      3h      5h      9h     18h
---------------------------------------------------------------------------------------------------	
ein2			12:20	16:17	15:23	14:15	12:56	10:56	18:06
---------------------------------------------------------------------------------------------------
dde2/sid2		12:20	16:20	15:25	14:19	13:00	10:59	18:16
---------------------------------------------------------------------------------------------------
dde2			12:21	16:23	15:27	14:23	13:03	11:03	18:26
---------------------------------------------------------------------------------------------------
dde2/ein2/sid2		12:21	16:26	15:30	14:27	13:06	11:07	18:38
---------------------------------------------------------------------------------------------------
ein2/pad4/sid2		12:22	16:29	15:32	14:30	13:10	11:10	18:42
---------------------------------------------------------------------------------------------------
Col			12:23	16:32	15:35	14:33	13:14	11:14	18:46
---------------------------------------------------------------------------------------------------
pad4/sid2		12:23	16:34	15:37	14:37	13:18	11:17	18:50
---------------------------------------------------------------------------------------------------
quad			12:24	16:37	15:40	14:41	13:23	11:21	18:54
---------------------------------------------------------------------------------------------------
quad
---------------------------------------------------------------------------------------------------
dde2/ein2/pad4		12:25	16:41	15:47	14:48	13:32	11:28	19:03
---------------------------------------------------------------------------------------------------
ein2/sid2		12:26	16:43	15:49	14:51	13:36	11:32	19:07
---------------------------------------------------------------------------------------------------
dde2/pad4		12:26	16:46	15:52	14:55	13:39	11:37	19:10
---------------------------------------------------------------------------------------------------
dde2/ein2		12:27	16:49	15:55	14:58	13:42	11:41	19:13
---------------------------------------------------------------------------------------------------
dde2/pad4/sid2		12:28	16:52	15:58	15:01	13:45	11:45	19:15
---------------------------------------------------------------------------------------------------
fls2			12:28	16:54	16:00	15:05	13:48	11:48	19:17
---------------------------------------------------------------------------------------------------
sid2			12:29	16:56	16:03	15:09	13:51	11:52	19:20
---------------------------------------------------------------------------------------------------
pad4			12:29	16:58	16:07	15:12	13:56	11:56	19:22
---------------------------------------------------------------------------------------------------
ein2/pad4		12:30	17:00	16:11	15:15	14:00	12:00	19:25
---------------------------------------------------------------------------------------------------
*Treatment
1 uM flg22(H2O)
Samples: 3 leaves/plant

============	============
Pot position	Pot position
============	============
--------------	--------------
--    9h    --	--    0h    --
--------------	--------------
--    5h    --	--    2h    --
--------------	--------------
--    3h    --	--    0h    --
--------------	--------------
--   18h    --	--    1h    --
--------------	--------------
