# Supplementary material for: The highly buffered Arabidopsis immune signaling network conceals the functions of its components
Source: PLoS Genet. 2017 May 4;13(5):e1006639. doi: 10.1371/journal.pgen.1006639 (PMC5417422; doi:10.1371/journal.pgen.1006639)
Supplement: S2 Text — (ZIP) [file pgen.1006639.s003.zip › S2Text.Infiltration.Schedules.v2/RNA_seq_003_01_#3.txt]

RNA_seq_003_01_#3
==============================================================
Aim: For RNA_seq & Hormone measurements
==============================================================
Genotypes					Record for processes
-----------					--------------------
Col-0(CS60000)(4/7/09)				suspended    01/07/11(Wed)(H2O)
dde2-2(4/8/09)					planted      01/11/11(Tue)
ein2-1(4/8/09)					thinned      01/19/11(Wed)
pad4-1(4/7/09)					treated      02/11/11(Fri, 31days)
sid2-2(4/7/09)					
dde2-2/ein2-1(4/7/09)				
dde2-2/pad4-1(4/7/09)				(twice autoclaved soil)
dde2-2/sid2-2(4/7/09)				(fertilizer: 2.5g)
ein2-1/pad4-1(4/7/09)				Before thin, water without fertilizer
ein2-1/sid2-2(4/8/09)				After  thin, water with 0.5 g/l fertilizer
pad4-1/sid2-2(4/7/09)
dde2-2/ein2-1/pad4-1(4/7/09)
dde2-2/ein2-1/sid2-2(4/8/09)
dde2-2/pad4-1/sid2-2(4/8/09)
ein2-1/pad4-1/sid2-2(4/7/09)
dde2-2/ein2-1/pad4-1/sid2-2(quad)(4/8/09)
fls2(SAIL_691C4)(7/20/08)
==============================================================
==============				=============================
Plant position				Chamber position: 106-101
==============				=============================
pot1
dde2/ein2/pad4 		ein2/sid2 		fls2
Col 			(quad) 			dde2/pad4/sid2
dde2/pad4 		ein2/pad4/sid2 		dde2/ein2

pot2
ein2/pad4 		sid2 			dde2
pad4/sid2 		dde2/sid2 		pad4
quad 			dde2/ein2/sid2 		ein2

===========================
Infiltration time
===========================
---------------------------------------------------------------------------------------------------
                          0h     1h      2h      3h      5h      9h      18h    
---------------------------------------------------------------------------------------------------
dde2/ein2/pad4		11:20	15:51	14:52	12:54	11:45	10:13	18:36
---------------------------------------------------------------------------------------------------
ein2/sid2		11:21	15:54	14:54	12:57	11:48	10:17	18:40
---------------------------------------------------------------------------------------------------
fls2			11:22	16:00	14:56	13:01	11:51	10:21	18:44
---------------------------------------------------------------------------------------------------
Col			11:23	16:02	14:57	13:05	11:55	10:25	18:47
---------------------------------------------------------------------------------------------------
quad
---------------------------------------------------------------------------------------------------
dde2/pad4/sid2		11:24	16:05	14:59	13:08	11:59	10:28	18:52
---------------------------------------------------------------------------------------------------
dde2/pad4		11:25	16:11	15:01	13:11	12:03	10:31	18:57
---------------------------------------------------------------------------------------------------
ein2/pad4/sid2		11:25	16:14	15:04	13:14	12:08	10:36	19:00
---------------------------------------------------------------------------------------------------
dde2/ein2		11:26	16:20	15:07	13:18	12:12	10:42	19:02
---------------------------------------------------------------------------------------------------
ein2/pad4		11:27	16:24	15:13	13:26	12:19	10:48	19:11
---------------------------------------------------------------------------------------------------
sid2			11:28	16:31	15:17	13:30	12:22	10:51	19:15
---------------------------------------------------------------------------------------------------
dde2			11:29	16:33	15:20	14:20	12:25	10:54	19:19
---------------------------------------------------------------------------------------------------
pad4/sid2		11:30	16:36	15:23	14:25	12:27	10:57	19:22
---------------------------------------------------------------------------------------------------
dde2/sid2		11:31	16:40	15:27	14:29	12:30	11:00	19:25
---------------------------------------------------------------------------------------------------
pad4			11:32	16:42	15:30	14:33	12:33	11:04	19:28
---------------------------------------------------------------------------------------------------
quad			11:33	16:45	15:33	14:36	12:36	11:08	19:30
---------------------------------------------------------------------------------------------------
dde2/ein2/sid2		11:34	16:47	15:35	14:40	12:40	11:11	19:35
---------------------------------------------------------------------------------------------------
ein2			11:35	16:49	15:38	14:44	12:45	11:14	19:39
---------------------------------------------------------------------------------------------------
*Treatment
1 uM flg22(H2O)
Samples: 3 leaves/plant

============	============
Pot position	Pot position
============	============
--------------	--------------
--    9h    --	--    2h    --
--------------	--------------
--    5h    --	--    0h    --
--------------	--------------
--    3h    --	--    0h    --
--------------	--------------
--   18h    --	--    1h    --
--------------	--------------
