# Supplementary material for: The highly buffered Arabidopsis immune signaling network conceals the functions of its components
Source: PLoS Genet. 2017 May 4;13(5):e1006639. doi: 10.1371/journal.pgen.1006639 (PMC5417422; doi:10.1371/journal.pgen.1006639)
Supplement: S2 Text — (ZIP) [file pgen.1006639.s003.zip › S2Text.Infiltration.Schedules.v2/RNA_seq_003_02_#3.txt]

RNA_seq_003_02_#3
==============================================================
Aim: For RNA_seq & Hormone measurements
==============================================================
Genotypes					Record for processes
-----------					--------------------
Col-0(CS60000)(4/7/09)				suspended    01/14/11(Fri)(H2O)
dde2-2(4/8/09)					planted      01/17/11(Mon)
ein2-1(4/8/09)					thinned      01/25/11(Tue)
pad4-1(4/7/09)					treated      02/17/11(Thu, 31days)
sid2-2(4/7/09)					
dde2-2/ein2-1(4/7/09)				
dde2-2/pad4-1(4/7/09)				(twice autoclaved soil)
dde2-2/sid2-2(4/7/09)				(fertilizer: 2.5g)
ein2-1/pad4-1(4/7/09)				Before thin, water without fertilizer
ein2-1/sid2-2(4/8/09)				After  thin, water with 0.5 g/l fertilizer
pad4-1/sid2-2(4/7/09)
dde2-2/ein2-1/pad4-1(4/7/09)
dde2-2/ein2-1/sid2-2(4/8/09)
dde2-2/pad4-1/sid2-2(4/8/09)
ein2-1/pad4-1/sid2-2(4/7/09)
dde2-2/ein2-1/pad4-1/sid2-2(quad)(4/8/09)
fls2(SAIL_691C4)(7/20/08)
==============================================================
==============				=============================
Plant position				Chamber position: 106-101
==============				=============================
pot1
dde2/pad4 		quad	 		sid2
ein2/pad4/sid2 		dde2/pad4/sid2 		fls2
Col 			ein2 			dde2/ein2/pad4

pot2
pad4 			ein2/pad4		dde2/ein2
dde2/sid2 		ein2/sid2 		dde2/ein2/sid2
pad4/sid2 		(quad) 			dde2

===========================
Infiltration time
===========================
---------------------------------------------------------------------------------------------------
                          0h      1h     2h       3h      5h      9h     18h    
--------------------------------------------------------------------------------------------------
dde2/pad4		11:30	16:40	15:20	14:06	12:08	10:13	19:03
---------------------------------------------------------------------------------------------------
quad			11:31	16:44	15:24	14:09	12:12	10:17	19:07
---------------------------------------------------------------------------------------------------
sid2			11:32	16:47	15:27	14:12	12:16	10:22	19:11
---------------------------------------------------------------------------------------------------
ein2/pad4/sid2		11:33	16:50	15:30	14:16	12:20	10:25	19:15
---------------------------------------------------------------------------------------------------
dde2/pad4/sid2		11:34	16:53	15:33	14:20	12:24	10:30	19:19
---------------------------------------------------------------------------------------------------
fls2			11:35	16:55	15:37	14:24	12:28	10:34	19:23
---------------------------------------------------------------------------------------------------
Col			11:36	16:58	15:40	14:28	12:32	10:38	19:27
---------------------------------------------------------------------------------------------------
ein2			11:37	17:01	15:45	14:32	12:36	10:43	19:31
---------------------------------------------------------------------------------------------------
dde2/ein2/pad4		11:39	17:05	15:50	14:36	12:41	10:48	19:36
---------------------------------------------------------------------------------------------------
pad4			11:40	18:18	15:55	14:44	12:50	10:56	19:50
---------------------------------------------------------------------------------------------------
ein2/pad4		11:40	18:24	15:59	14:48	12:58	10:59	19:54
---------------------------------------------------------------------------------------------------
dde2/ein2		11:41	18:27	16:04	14:52	13:02	11:02	19:58
---------------------------------------------------------------------------------------------------
dde2/sid2		11:42	18:30	16:08	14:55	13:06	11:07	20:02
---------------------------------------------------------------------------------------------------
ein2/sid2		11:43	18:34	16:12	14:59	13:09	11:10	20:06
---------------------------------------------------------------------------------------------------
dde2/ein2/sid2		11:43	18:36	16:16	15:03	13:12	11:14	20:10
---------------------------------------------------------------------------------------------------
pad4/sid2		11:44	18:39	16:20	15:07	13:14	11:18	20:12
---------------------------------------------------------------------------------------------------
quad
---------------------------------------------------------------------------------------------------
dde2			11:45	18:41	16:24	15:12	13:20	11:20	20:15
---------------------------------------------------------------------------------------------------
*Treatment
1 uM flg22(H2O)
Samples: 3 leaves/plant

============	============
Pot position	Pot position
============	============
--------------	--------------
--    9h    --	--    0h    --
--------------	--------------
--    5h    --	--    2h    --
--------------	--------------
--    3h    --	--    0h    --
--------------	--------------
--   18h    --	--    1h    --
--------------	--------------
