# Supplementary material for: The highly buffered Arabidopsis immune signaling network conceals the functions of its components
Source: PLoS Genet. 2017 May 4;13(5):e1006639. doi: 10.1371/journal.pgen.1006639 (PMC5417422; doi:10.1371/journal.pgen.1006639)
Supplement: S2 Text — (ZIP) [file pgen.1006639.s003.zip › S2Text.Infiltration.Schedules.v2/RNA_seq_003_03_#3.txt]

RNA_seq_003_03_#3
==============================================================
Aim: For RNA_seq & Hormone measurements
==============================================================
Genotypes					Record for processes
-----------					--------------------
Col-0(CS60000)(4/7/09)				suspended    01/21/11(Fri)(H2O)
dde2-2(4/8/09)					planted      01/24/11(Mon)
ein2-1(4/8/09)					thinned      02/01/11(Tue)
pad4-1(4/7/09)					treated      02/24/11(Thu, 31days)
sid2-2(4/7/09)					
dde2-2/ein2-1(4/7/09)				
dde2-2/pad4-1(4/7/09)				(twice autoclaved soil)
dde2-2/sid2-2(4/7/09)				(fertilizer: 2.5g)
ein2-1/pad4-1(4/7/09)				Before thin, water without fertilizer
ein2-1/sid2-2(4/8/09)				After  thin, water with 0.5 g/l fertilizer
pad4-1/sid2-2(4/7/09)
dde2-2/ein2-1/pad4-1(4/7/09)
dde2-2/ein2-1/sid2-2(4/8/09)
dde2-2/pad4-1/sid2-2(4/8/09)
ein2-1/pad4-1/sid2-2(4/7/09)
dde2-2/ein2-1/pad4-1/sid2-2(quad)(4/8/09)
fls2(SAIL_691C4)(7/20/08)
==============================================================
==============				=============================
Plant position				Chamber position: 106-101
==============				=============================
pot1
dde2/ein2/sid2 			pad4/sid2 		dde2/sid2
ein2/pad4 			fls2 			ein2/sid2
dde2 				Col 			ein2

pot2
ein2/pad4/sid2 			pad4 			dde2/pad4
sid2 				(quad) 			dde2/ein2
quad		 		dde2/pad4/sid2 		dde2/ein2/pad4

===========================
Infiltration time
===========================
---------------------------------------------------------------------------------------------------
                          0h     1h      2h      3h      5h      9h      18h    
---------------------------------------------------------------------------------------------------
dde2/ein2/sid2		11:12	15:41	14:40	12:41	11:35	10:02	17:16
---------------------------------------------------------------------------------------------------
pad4/sid2		11:12	15:46	14:43	12:44	11:39	10:06	17:23
---------------------------------------------------------------------------------------------------
dde2/sid2		11:13	15:51	14:46	12:47	11:43	10:09	17:31
---------------------------------------------------------------------------------------------------
ein2/pad4		11:14	15:56	14:49	12:51	11:47	10:13	17:39
---------------------------------------------------------------------------------------------------
fls2			11:15	16:01	14:52	12:54	11:50	10:17	17:43
---------------------------------------------------------------------------------------------------
ein2/sid2		11:15	16:05	14:54	12:57	11:53	10:20	17:46
---------------------------------------------------------------------------------------------------
dde2			11:16	16:09	14:56	13:00	11:57	10:23	17:49
---------------------------------------------------------------------------------------------------
Col			11:17	16:13	14:59	13:04	12:01	10:27	17:53
---------------------------------------------------------------------------------------------------
ein2			11:18	16:18	15:03	13:08	12:06	10:30	17:57
---------------------------------------------------------------------------------------------------
ein2/pad4/sid2		11:19	16:22	15:09	13:14	12:12	10:37	18:05
---------------------------------------------------------------------------------------------------
pad4			11:19	16:26	15:12	13:19	12:15	10:41	18:09
---------------------------------------------------------------------------------------------------
dde2/pad4		11:20	16:30	15:15	13:24	12:18	10:45	18:13
---------------------------------------------------------------------------------------------------
sid2			11:21	16:33	15:17	13:28	12:20	10:50	18:17
---------------------------------------------------------------------------------------------------
quad
---------------------------------------------------------------------------------------------------
dde2/ein2		11:21	16:42	15:20	13:31	12:24	10:53	18:20
---------------------------------------------------------------------------------------------------
quad			11:22	16:50	15:23	13:35	12:29	10:57	18:22
---------------------------------------------------------------------------------------------------
dde2/pad4/sid2		11:22	17:00	15:25	14:30	12:32	11:00	18:24
---------------------------------------------------------------------------------------------------
dde2/ein2/pad4		11:23	17:06	15:27	14:34	12:35	11:05	18:26
---------------------------------------------------------------------------------------------------
*Treatment
1 uM flg22(H2O)
Samples: 3 leaves/plant

============	============
Pot position	Pot position
============	============
--------------	--------------
--    9h    --	--    2h    --
--------------	--------------
--    5h    --	--    0h    --
--------------	--------------
--    3h    --	--    0h    --
--------------	--------------
--   18h    --	--    1h    --
--------------	--------------
