# Supplementary material for: The highly buffered Arabidopsis immune signaling network conceals the functions of its components
Source: PLoS Genet. 2017 May 4;13(5):e1006639. doi: 10.1371/journal.pgen.1006639 (PMC5417422; doi:10.1371/journal.pgen.1006639)
Supplement: S2 Text — (ZIP) [file pgen.1006639.s003.zip › S2Text.Infiltration.Schedules.v2/RNA_seq_003_04_#3.txt]

RNA_seq_003_04_#3
==============================================================
Aim: For RNA_seq & Hormone measurements
==============================================================
Genotypes					Record for processes
-----------					--------------------
Col-0(CS60000)(4/7/09)				suspended    02/11/11(Thu)(H2O)
dde2-2(4/8/09)					planted      02/14/11(Mon)
ein2-1(4/8/09)					thinned      02/22/11(Tue)
pad4-1(4/7/09)					treated      03/17/11(Thu, 31days)
sid2-2(4/7/09)					
dde2-2/ein2-1(4/7/09)				
dde2-2/pad4-1(4/7/09)				(twice autoclaved soil)
dde2-2/sid2-2(4/7/09)				(fertilizer: 2.5g)
ein2-1/pad4-1(4/7/09)				Before thin, water without fertilizer
ein2-1/sid2-2(4/8/09)				After  thin, water with 0.5 g/l fertilizer
pad4-1/sid2-2(4/7/09)
dde2-2/ein2-1/pad4-1(4/7/09)
dde2-2/ein2-1/sid2-2(4/8/09)
dde2-2/pad4-1/sid2-2(4/8/09)
ein2-1/pad4-1/sid2-2(4/7/09)
dde2-2/ein2-1/pad4-1/sid2-2(quad)(4/8/09)
fls2(SAIL_691C4)(7/20/08)
==============================================================
==============				=============================
Plant position				Chamber position: 106-101
==============				=============================
pot1
ein2/sid2 		ein2/pad4/sid2 		ein2
dde2/sid2 		pad4/sid2 		Col
sid2 			dde2/pad4/sid2 		(quad)

pot2
dde2 			quad 			dde2/ein2/sid2
dde2/ein2/pad4 		dde2/pad4 		pad4
fls2 			ein2/pad4 		dde2/ein2

===========================
Infiltration time
===========================
---------------------------------------------------------------------------------------------------
                          0h     1h       2h      3h      5h     9h      18h (winter time)   
---------------------------------------------------------------------------------------------------
ein2/sid2		10:35	14:56	14:02	13:04	11:35	09:10	17:21
---------------------------------------------------------------------------------------------------
ein2/pad4/sid2		10:36	15:00	14:04	13:06	11:38	09:14	17:25
---------------------------------------------------------------------------------------------------
ein2			10:37	15:02	14:06	13:08	11:41	09:18	17:29
---------------------------------------------------------------------------------------------------
dde2/sid2		10:38	15:04	14:07	13:11	11:45	09:23	17:33
---------------------------------------------------------------------------------------------------
pad4/sid2		10:38	15:06	14:09	13:14	11:48	09:27	17:35
---------------------------------------------------------------------------------------------------
Col			10:39	15:08	14:11	13:17	11:52	09:31	17:38
---------------------------------------------------------------------------------------------------
sid2			10:40	15:11	14:14	13:20	11:56	09:35	17:40
---------------------------------------------------------------------------------------------------
dde2/pad4/sid2		10:41	15:14	14:18	13:24	11;58	09:39	17:44
---------------------------------------------------------------------------------------------------
quad
---------------------------------------------------------------------------------------------------
dde2			10:42	15:20	14:27	13:31	12:05	09:49	17:48
---------------------------------------------------------------------------------------------------
quad			10:43	15:23	14:29	13:34	12:09	09:52	17:50
---------------------------------------------------------------------------------------------------
dde2/ein2/sid2		10:43	15:26	14:32	13:37	12:13	09:56	17:52
---------------------------------------------------------------------------------------------------
dde2/ein2/pad4		10:44	15:28	14:35	13:39	12:16	09:59	17:55
---------------------------------------------------------------------------------------------------
dde2/pad4		10:45	15:31	14:38	13:41	12:19	10:02	17:57
---------------------------------------------------------------------------------------------------
pad4			10:46	15:34	14:40	13:44	12:22	10:05	18:00
---------------------------------------------------------------------------------------------------
fls2			10:46	15:38	14:43	13:47	12:25	10:08	18:03
---------------------------------------------------------------------------------------------------
ein2/pad4		10:47	15:40	14:45	13:50	12:28	10:11	18:06
---------------------------------------------------------------------------------------------------
dde2/ein2		10:48	15:42	14:48	13:54	12:31	10:15	18:09
---------------------------------------------------------------------------------------------------
*Treatment
1 uM flg22(H2O)
Samples: 3 leaves/plant

============	============
Pot position	Pot position
============	============
--------------	--------------
--    9h    --	--    0h    --
--------------	--------------
--    5h    --	--    2h    --
--------------	--------------
--    3h    --	--    0h    --
--------------	--------------
--   18h    --	--    1h    --
--------------	--------------
